# Supplementary material for: Self-harm and suicide prevention in humanitarian and fragile contexts: A systematic scoping review
Source: Glob Ment Health (Camb). 2025 Dec 4;12:e145. doi: 10.1017/gmh.2025.10108 (PMC12720389; doi:10.1017/gmh.2025.10108)
Supplement: Zemp et al. supplementary material [file S2054425125101088sup001.zip]

Archive with 4 entries (4 files):
- S2054425125101088sup001.pdf
- S2054425125101088sup002.docx
- S2054425125101088sup003.xlsx
- S2054425125101088sup004.xlsx
