# Supplementary material for: Self-harm and suicide prevention in humanitarian and fragile contexts: A systematic scoping review
Source: Glob Ment Health (Camb). 2025 Dec 4;12:e145. doi: 10.1017/gmh.2025.10108 (PMC12720389; doi:10.1017/gmh.2025.10108)
Supplement: Zemp et al. supplementary material [file S2054425125101088sup001.zip › S2054425125101088sup003.xlsx]

## Sheet: Sheet1
Source	Search term(s)	Sources screened	Sources exported for full text screening
Expert recommendation		41	14
WHO.it	"suicide prevention"	54	6
Unicef.org	"suicide prevention"	54	0
unhcr.org	"suicide prevention"	23	1
care.org	"Suicide" https://www.care.org/reports-and-resources/archive/?_search=suicide	0	0
https://interagencystandingcommittee.org/	"suicide prevention"	70	1
https://www.iom.int/	suicide	22	0
https://publications.iom.int/	suicide	1	0
https://www.icrc.org/	suicide	53	0
https://www.savethechildren.net/	suicide	33	0
https://www.suicideinfo.ca/	crisis	59	0
Policycommons.net	"suicide prevention" AND ("Humanitarian disaster" OR "humanitarian crisis")	137	3
Base-search.net	"suicide prevention" AND "humanitarian"	36	0
https://explore.openaire.eu/	"suicide prevention"	11	3
https://internationalmedicalcorps.org/ (research library)	MHPSS research section of research site	5	0
https://www.iasp.info/	Humanitarian	3	0
https://www.iasp.info/	Crisis	10	1
https://uia.org/igosearch	((“humanitarian emergency” OR “humanitarian disaster” OR "humanitarian crisis" OR "humanitarian context") AND ("suicide" or "self-harm") AND ("Prevention" OR "Programme") AND ("effectiveness" OR "efficacy"))	100	0
