# Supplementary material for: Self-harm and suicide prevention in humanitarian and fragile contexts: A systematic scoping review
Source: Glob Ment Health (Camb). 2025 Dec 4;12:e145. doi: 10.1017/gmh.2025.10108 (PMC12720389; doi:10.1017/gmh.2025.10108)
Supplement: Zemp et al. supplementary material [file S2054425125101088sup001.zip › S2054425125101088sup004.xlsx]

## Sheet: review_515204_20250321202646
Title	Authors (Year)	Study Location	Aim of study	Study design	Participant description	Age (in years)	Gender	Total number of participants	Sampling	Inclusion criteria	Exclusion criteria	Intervention setting	Description of the Intervention	Intervention aimed at (professionals, family/community, end users)	Who was trained to deliver the intervention?	Training description	Origination of intervention	Mode of Delivery	Suicide / self-harm outcome 1 (mode of assessment)	Suicide / self-harm outcome 2 (mode of assessment)	Suicide / self-harm outcome 3 (mode of assessment)	Main findings
Suicidal ideation and attempts following a short-term period of art-based intervention: An experimental investigation	Abdulah & Abdulla (2020)	Iraq	To evaluate the impact of a two-month art course on suicidal ideation in women who survived ISIS captivity/attacks.	Pre-post without a control group	Kurdish Yezidi women and girl internally displaced persons (IDPs) who had survived captivity or fled following an attack by the Islamic State of Iraq (ISIS).	Range = 10-29, Mean (M) = 19.21 (Standard Deviation [SD] = 4.82)	Female	14	Participants were recruited through the camp administration two weeks before intervention commencement	Kurdish Yezidi women in refugee camp regardless of age, marital status, and other socio-demographic factor	N/A	IDP camp	Content: creative art intervention, with a camp exhibition of participant art at the end Duration: two months Format: group Mode of delivery: in-person Provider: specialist	End users	N/A	N/A	Not specified	In-Person	Past suicidal ideation and attempts (Suicide Behaviors Questionnaire-Revised [SBQ-R])	Suicidal ideation during the intervention at baseline and follow up (Beck Scale of Suicide Ideation [BSS])	N/A	After two months: Significant reduction in total scores of suicidal ideation (Mpre = 16.71, [SD = 9.34] vs. Mpost = 6.50, [SD = 1.02], p = 0.002)
Mental health outreach via supportive text messages during the COVID-19 pandemic: Improved mental health and reduced suicidal ideation after six weeks in subscribers of Text4Hope compared to a control population	Agyapong et al. (2021)	Alberta, Canada	To assess the effectiveness of Text4Hope in reducing psychological impacts due to COVID-19, six weeks into the service.	Non-randomised experimental (naturalistic controlled trial)	Adult subscribers to Text4Hope messaging service	Range = 18+	Male: n=286 (10.7%) Female: n=2347 (88.0%) Other: n=34 (1.3%)	2,767 (2,011 in intervention group [IG], 756 in control group [CG])	Participants were recruited through self-subscribing to Text4Hope, which was launched through an announcement by Alberta's Chief Medical Officer of Health in March 2020. The announcement was broadcast widely across electronic, social, and print media as well as via posters at addiction and mental health clinics, emergency departments and wards, and through word of mouth.	The general population of Alberta	N/A	COVID-19	Content: self-subscription text-based service whereby subscribers receive daily supportive SMS text messages that have been written by mental health professionals using a cognitive behavioural framework Duration: not specified Format: individual Mode of delivery: remote Provider: self-subscription	End users	N/A	N/A	Local context	Remote (text service)	Thoughts of self-harm or death wish (Patient Health Questionnaire [PHQ-9], item 9)	N/A	N/A	After six weeks: Significantly lower prevalence of thoughts of self-harm or death wish in IG compared to CG (16.9% vs. 26.6%, p < 0.001), with a small negative effect size (Phi = -0.106) Significant reduction in likelihood of having thoughts of self-harm or death wish among IG (OR = 0.59, 95% CI = 0.45 to 0.77, p < 0.001)
Text4Hope effectiveness in reducing psychological symptoms among young adults in Canada: Longitudinal and naturalistic controlled program evaluation	Agyapong et al. (2023)	Alberta, Canada	To examine the impacts of a supportive text messaging programme, Text4Hope, on the severity and prevalence of stress, anxiety, depression, and thoughts of self-harm/death wish among young adults during the COVID-19 pandemic.	Non-randomised experimental (naturalistic controlled trial)	Young adult subscribers to Text4Hope messaging service	Range = 18-26	Male: n=134 (12.8%) Female: n= 844 (84.6%) Other: n=27 (2.6%)	265 (173 in IG, 92 in CG)	Young adult subscribers to Text4Hope under the age of 26 were invited to participate.	Not specified	Not specified	COVID-19	Content: self-subscription text-based service whereby subscribers receive daily supportive SMS text messages that have been written by mental health professionals using a cognitive behavioural framework Duration: not specified Format: individual Mode of delivery: remote Provider: self-subscription	End users			Local context	Remote (text service)	Thoughts of self-harm or death wish (PHQ-9, item 9)	N/A	N/A	After six weeks: Significantly lower prevalence of thoughts of self-harm or death wish in IG compared to the CG (40.3% vs. 59.8%, p = 0.01), with a small effect size (Phi/Cramer’s V = 0.19). Significant reduction in the likelihood of having thoughts of self-harm or death wish among IG (OR = 0.44, 95% CI = 0.21 to 0.82, p = 0.01)
	Anichini et al. (2020)	Italy	To evaluate the feasibility and perceived efficacy of a remote therapeutic intervention in the treatment of patients in a psychiatric Day Hospital.	Non-randomised experimental study (pre-post without a control group)	Children and adolescents already in treatment for severe and complex psychopathology at a psychiatric-therapeutic day hospital	Range = 9-19	Females: n = 31 (64.6%), Males: n = 17 (35.4%)	48	Participants were recruited among the ones already in treatment at the psychiatric-therapeutic Day Hospital of the Child Neuropsychiatry Service of the Regina Margherita Hospital of Turin	A) All patients with severe psychopathology who were already under the care of the psychiatric Day Hospital (DH) during the period preceding the health emergency (before 03/01/2020). B) Patients who were hospitalized in the inpatient ward attached to our facility at the onset of the emergency and subsequently initiated a Day Hospital treatment plan after discharge.	A) Patients who had already started care at the DH in the period preceding the health emergency, solely for a diagnostic cycle or a short-term therapeutic cycle, without associated severe psychopathology. B) All patients who began DH care after the end of phase two (after 05/16/2020).	COVID-19	Content: multidisciplinary intervention, including psychiatric services, art therapy, psychotherapy, and educational interventions Duration: 90 days Format: group and individual Mode of delivery: remote Provider: specialist	End users	N/A	N/A	Local context	Remote (telehealth)	Suicidal ideation and behavior (clinical interviews)	NSSI (clinical interviews)	N/A	After 90 days: Nonsignificant reduction in prevalence of suicidal ideation (35.4% vs. 20.8%, p = 0.092) and NSSI (22.9% vs. 12.5%, p = 0.063)
Positive affect training to reduce mental health problems during the COVID-19 pandemic: a proof-of-concept randomised clinical trial	Bryant et al. (2023)	Australia	To evaluate a brief positive affect training programme to reduce anxiety, depression and suicidality during the pandemic.	Randomised controlled trial (RCT)	Adults who screened positive for COVID-19 related psychological distress 83.9% female	Range: 18+ years, Intervention group: M = 36.1 (SD = 11.6)/ Control group: M = 35.1 (SD = 11.0)	Women: n=146 (83.9%) Men: n=23 (13.2%) Non-binary: n=5 (2.9%)	174 (87 in IG, 87 in CG)	Participants were recruited through an online advertising across Australia.	Adults with a score of equal to or less than 16 on the Kessler Psychological Distress Scale (K10)	Current psychosis; imminent suicidal risk; current substance dependence; current psychotherapy; or no internet-based access for videoconferencing. Any interested participant who endorsed a suicidal plan or attempt in the past 6 months was excluded and referred to specialist services.	COVID-19	Content: positive affect training Duration: six weeks Format: group Mode of delivery: remote Provider: specialist	End users	N/A	N/A	Local context	Remote (telehealth)	Suicidal ideation (Suicidal Ideation Attribtues Scale [SIDAS])	N/A	N/A	Significantly greater reductions in suicidal ideation compared to the CG after 7 weeks (mean difference = 4.3, p = 0.03) and 3-months (mean difference = 5.0, p = 0.006)
REaCH-resiliency engagement and care in health; A befriending intervention to address the psycho-social challenges of vulnerable youth in the context of COVID-19 pandemic: An exploratory trial in India	Devassy et al. (2021)	India	To reduce social isolation, increasing well-being, and regaining confidence by re-establishing and re-engaging participants with available psychosocial supports.	RCT	Upskilled youth from Deen Dayal Upadhyaya Grameen Kaushalya Yojan (DDUGKY) centres, which aim to provide quality training and work placements to underserved poor rural youth across India	M = 25.1 (SD = 5.7)	Women: n=282 (64.24%) Men: n=157 (35.76%)	439 (251 in IG, 188 in CG)	Participants were recruited from a DDUGY Centre. These Centres, with branches in 28 states of India, are an initiative of the Ministry of Rural Development, Government of India. Their aim is to provide quality training and work placements to underserved poor rural youth.	Providing consent and being available to participate in the study	N/A	COVID-19	Content: Befriending intervention focused on proactive engagement/crisis intervention, problem-solving supportive therapy, and linkage with community resources Duration: one month Format: individual Mode of delivery: remote Provider: lay individuals	Professionals; End users	REaCH intervention team (DDUGKY staff members with at least one year of experience)	Content: training on content and process of intervention. Recipients were also provided with an intervention manual, video of the training material, audio clips of model interviews, and a module on frequently asked questions. Duration: One day (6 hours) Mode of delivery: online Provider: not specified	Local context	Remote (telephone-based)	Suicidality (not specified)	N/A	N/A	After one month: Nonsignificant reduction in mean score of suicidality among participants in the IG (Mpre = 0.25 [SD = 0.6], Mpost = 0.24 [SD = 0.6], p = 0.55) Lower, but nonsignificant, likelihood of reporting suicidality among participants in the IG compared to CG (OR = 0.80, 95% CI = 0.59 to 1.08, p = 0.156)
The effectiveness of CBT-based daily supportive text messages in improving female mental health during COVID-19 pandemic: Results from the Text4Hope program	Dias et al. (2023)	Alberta, Canada	To evaluate the Text4Hope intervention's efficacy in reducing symptoms of stress, anxiety, depression, sleep disturbances, and suicidal thoughts among its female subscribers.	Non-randomised experimental (naturalistic controlled trial)	Adult women subscribers to the Text4Hope service. The majority belonged to a privileged segment of the population between the ages of 26 and 60, white, who had completed some college-level education, were employed, had a partner, and owned their own home. There were few participants from marginalised groups.	Range = 18+	Women	2,330 (1,763 in IG, 567 in CG)	Study data were collected from self-completed online surveys by female subscribers to Text4Hope	All adult women subscribers	N/A	COVID-19	Content: self-subscription text-based service whereby subscribers receive daily supportive SMS text messages that have been written by mental health professionals using a cognitive behavioural framework Duration: not specified Format: individual Mode of delivery: remote Provider: self-subscription	End users	N/A	N/A	Local context	Remote (text service)	Thoughts of self-harm or death wish (PHQ-9, item 9)	N/A	N/A	After six weeks: Significantly lower prevalence of thoughts of self-harm or death wish in IG compared to the CG (15.7%% vs. 26.1%, p < 0.001), with a small effect size (Phi/Cramer’s V = 0.116)
The efficacy and usability of an unguided web-based grief intervention for adults who lost a loved one during the COVID-19 pandemic: Randomized controlled trial	Dominguez-Rodriguez et al. (2023)	Latin America (96.5% of participants were from Mexico)	To evaluate the efficacy of Grief COVID (Duelo COVID in Spanish) in decreasing the risk of developing complicated grief disorder and in reducing the symptoms of anxiety, depression, hopelessness, and posttraumatic stress disorder and the risk of suicide. The secondary objective was to validate the usability of the self-applied intervention system.	RCT	Spanish speaking adults who had lost a loved one in the six months prior to participation and reported symptoms of depression, anxiety, or stress	IG - Range (IG) = 22-62, M = 45.7 (SD 10.5) years / CG - Range = 21-58, M = 34.4 (SD = 10.4)	Women: n=103 (90.4%) Men: n= 10 (8.8%) Non-binary: n=1 (0.9%)	114 (45 in IG, 69 in CG)	Participants were recruited primarily through social mdeia platforms and subsequently enrolled into the intervention between Decebmer 22, 2020 and November 17, 2021.	Participants were included if they were over 18 years of age, had internet access, a valid email address, basic digital skills, were fluent in Spanish, had lost a loved one within the past 6 months, and were experiencing symptoms of depression, anxiety, or stress.	Participants were excluded if they were diagnosed with a psychotic disorder; more than 6 months had passed since the loss of their loved one; they were receiving psychological and pharmacological treatment at the time of the study; and they had a moderate to a high score of suicide risk, a recent suicide attempt (less than 3 months before the assessment), or a diagnosis of post traumatic stress d…	COVID-19	Content: multimodal, combining techniques of positive psychology, cognitive behavioural therapy (CBT), behavioural activation (BA) therapy, and mindfulness, Duration: 36 days Format: individual Mode of delivery: remote Provider: self-administered	End users	N/A	N/A	Local context	Remote (self-administered online platform)	Suicide Risk (Plutchik Suicide Risk Scale [PSRS])	N/A	N/A	Participants in the IG experienced a statistically significant reduction in median scores of suicide (medianpre = 3, medianpost = 2, p = 0.004), which demonstrated a medium effect size (Hedge’s g = 0.5). This difference was sustained at the 3-month follow-up, with participants who completed follow-up reporting a statistically significant (p = 0.001) reduction in median suicide risk scores from 4 …
Evaluation and future challenges in a self-guided web-based intervention with and without chat support for depression and anxiety symptoms during the COVID-19 pandemic: Randomized controlled trial	Dominguez-Rodriguez et al. (2024)	Mexico	To assess the efficacy of two modalities of a self-guided intervention (with and without chat support) in reducing depression symptoms, generalized anxiety, community posttraumatic stress, widespread fear, anxiety, sleep quality, physiological and affective coping, and suicide ideation.	RCT	The Mexican adult population was the intended audience. However, as it was an open web-based intervention, participants from other countries could also access the platform. Eligibility criteria were assessed based on self-reported information provided by the participants before accessing the intervention platform.	Range = 18-64. The majority (n=21, 58%) of participants were between 30-49 years old	Women: n=29 (81%), Men: n=7 (19%)	36 (31 in IG, 5 in CG)	Participants were recruited through social networks, primarily Facebook, via a page called Salud Mental COVID (Mental Health COVID) which was created for the project.	Participants had to be over the age of 18, had voluntarily signed up to the intervention, had access to a technological device, had internet access, had a valid email address and had basic digital skills.	Receiving psychological or pharmacological treatment during the study and not accepting the informed consent.	COVID-19	Content: Multimodal intervention based on positive psychology, CBT, and BA therapy The CG received the intervention as described above, while the IG received the intervention as described above with the addition of a chat support feature. Chat support was provided by therapists in training, and included offering support on the web-based platform and intervention content Duration: self-paced Forma…	End users	N/A	N/A	Local context	Remote (self-administered online platform)	Suicidal ideation (BSS)	N/A	N/A	Immediately following intervention: Nonsignificant reduction in the proportion of participants in the IG who met the threshold for suicidal ideation (n=7, 23.3% vs. n=6, 20.0%, p = 0.56) No participants in the CG met threshold for suicidal ideation at either baseline or follow-up
Community-Implemented Trauma Therapy for Former Child Soldiers in Northern Uganda	Ertl et al. (2011)	Uganda	To assess the efficacy of a community-based intervention targeting symptoms of posttraumatic stress disorder (PTSD) in formerly abducted individuals.	RCT	Former Ugandan child soldiers with posttraumatic stress disorder (PTSD) residing in IDP camps	Range: 12-25	Women: n=47 (55.3%) Men: n= 38 (44.7%)	85 (57 in Igs, 28 in CG)	During a previous epidemiological survey in Northern Ugandan civilians living in areas with varying war exposure, former child soldiers were identified. Those in the epidemiologic survey with a positive screening result for PTSD were revisited. Former child soldiers whose PTSD diagnoses were confirmed by clinical experts were invited to participate.	Being a former child soldier with PTSD	Having psychotic symptoms	IDP camp	Content: narrative exposure therapy (n=29) and academic catch-up with counseling (n=28) Duration: three weeks Format: individual Mode of delivery: in-person Provider: lay individuals	End users	14 (7 women, 7 men) local lay counselors.	Content: training was conducted using an adapted field version of the narrative exposure therapy training manual Duration: not specified Mode of delivery: not specified Provider: not specified	Not specified (N/S)	In-Person	Suicide risk (Module C of the Mini International Neuropsychiatric Interview [MINI], English Version 5.0.0)	N/A	N/A	After 12 months: Participants in both the narrative exposure and academic catch-up IGs reported nonsignificant reductions in suicide risk scores, with mean changes of –7.36 (SE = 2.89) and –4.26 (SE = 1.78), respectively. These reductions indicated moderate effect sizes (Cohen’s d of 0.69 and 0.55, respectively)
Mental health outcomes for youths with public versus private health insurance attending a telehealth intensive outpatient program: Quality improvement analysis	Gliske et al. (2022)	United States of America (USA)	To determine (1) whether clinical outcomes improved during treatment and (2) whether programming provided equivalent engagement and clinical outcomes for all clients regardless of payer type.	Restrospective observational cohort study with a pre-post analysis	Participants were clients of a telehealth intensive outpatient programs for clients with high-acuity primary and co-occurring mental and behavioural health needs.	Range: 11-35 (n=477, 96.4% were between 11-25 years old)	Women: n=249 (50.3%) Non-binary: n=113 (22.8%) Transgender: n=99 (20.1%) Men: n=34 (6.8%)	495	Clients discharged from treatment between July 21, 2021, and April 28, 2022 were considered for inclusion in the study.	Clients were included if they had been in care for at least 2 weeks and had received at least 7 treatment sessions (approximately 21 hours), as well as had completed both intake and discharge surveys. These criteria were based on evidence suggesting that structural neurological changes occur in response to cognitive and behavioral therapies after approximately 18 hours.	N/A	COVID-19	Content: Intensive outpatient programme (IOP) employing a multimodal therapeutic approach, including family therapy, art-based therapy, and mindfulness. Dialectical behavioural therapy (DBT) is provided for individuals with high-suicide risk Duration: not specified Format: group and individual Mode of delivery: remote Provider: not specified	End users	N/A	N/A	Local context	Remote (telehealth)	Suicidality (suicide risk and active suicidal ideation; Ask Suicide-Screening Questions [ASQ])	Frequency of non-suicidal self injury (NSSI; Criterion A of the Alexian Brothers Assessment of Self-Injury [ABASI])	N/A	After 2 weeks: Significant reduction in number of participants screening positive for suicide risk (n=330 vs. n=115, p < 0.001) Significant reduction in number of participants screening positive for active suicidal ideation (n=201 vs. n=92, p < 0.001) Significant reduction in number of participants meeting criteria for NSSI (n=205 vs. n=119, p < 0.001) Significant reduction in mean scores of NSSI…
Mental health service use, suicide behavior, and emergency department visits among rural US veterans who received video enabled tablets during the COVID-19 pandemic	Gujral et al. (2022)	USA	To evaluate associations between the Veterans Affairs' (VA) video-enabled tablets issued during COVID-19 and frequency of mental health service use, suicide-related behavior, and emergency department visits among rural veterans with indicated mental health care needs and within a subcohort VA identified as high-risk for suicide.	Restrospective observational cohort study with a pre-post analysis	Rural veterans in the USA with at least one visit to Department of Veterans Affairs (VA) hospitals with at least one VA visit in 2019	M = 61.2 SD = 13.4) years	IG: Women: n=1,563 (12%) Men: n=11,617 (88%) CG: Women: n=52,066 (11%) Men: n=406,545 (89%)	471,791 (13,180 in IG, 148,611 in CG)	Data on included VA patients were obtained from the VA's Corporate Data Warehouse (CDW), an electronic health record repository. .	Veterans who received a tablet between March 16, 2020, and April 30, 2021. Veterans were eligible to receive a tablet if they did not own a device with internet service, had a distance/transportation barrier to in-person VA care, and were able to operate a tablet.	Veterans who received VA tablets outside the inclusion period or received VA smartphones were excluded to isolate associations with VA tablets issued during COVID-19.	COVID-19	Content: Provision of video-enabled tablets Duration: not specified Format: individual Mode of delivery: remote Provider: not specified	End users	N/A	N/A	Local context	Remote (telehealth)	Likelihood of suicide related emergency department (ED) visits Program Evaluation Resource Center [PERC])	Number of suicide behaviour and overdose reports (SBORs; PERC)	N/A	After 10 months: Significant decrease of 36% in the likelihood of a suicide-related ED visit (proportion change: -0.0017; 95% CI = -0.0023 to –0.0013) Significant decrease of 22% in number of SBORs (monthly coefficient: -0.0011, 95% CI = -0.0016 to –0.0005)
Antidepressant prescribing and suicide rate in Northern Ireland	Kelly et al. (2003)	United Kingdom (Northern Ireland)	To explore whether a fivefold increase in antidepressant prescribing in Northern Ireland during 1989-1999 was associated with a reduction in suicide rate, taking into account social and political factors thought also to have an influence on suicide.	Restrospective observational correlational study	Participants were included if they were part of Northern Irish national data-sets between the years of 1989-1999 for: suicides and undetermined deaths, prescriptions, unemployment statistics, household alcohol expenditure, and terrorist offences charges.	All ages - sample was divided into those <30 years of age and individuals ≥30 years	Any	N/S	The study relied on available population based data-sets.	All people included in the relevant population-based data-sets.	N/A	Armed conflict	Content: Rate of prescription of anti-depressant medications between 1989-1999 Duration: N/A Format: N/A Mode of delivery: N/A Provider: N/A	N/A	N/A	N/A	N/A	N/A	Recorded cases of suicide and undetermined deaths between 1989-1999 (General Register Office, Belfast, Northern Ireland)			There was no significant association between suicide and antidepressant prescribing for people <30 years of age within the sample.
Telephone based interventions for psychological problems in hospital isolated patients with COVID-19	Kim et al. (2020)	South Korea	To investigated the feasibility and effectiveness of a telephone based intervention for psychological problems in hospital isolated patients with COVID-19	Non-randomised experimental study (pre-post without a control group)	Individuals hospitalised for COVID-19	M = 45 (SD = 18.34).	N/S	33	Participants were consecutively recruited from all hospitalised patients with COVID-19 in a South Korean hospital between February 29, 2020 and April 13, 2020.	Patients followed for at least one week	N/S	COVID-19	Content: Psychological intervention programme and/or pharmacotherapy, depending on individual need Duration: two weeks Format: individual Mode of delivery: remote Provider: specialist	End users	N/A	N/A	Local context	Remote (telephone-based)	Suicidal ideation (Beck Depression Inventory [BDI], item 9)	N/A	N/A	After two weeks: Nonsignificant reduction in the number of participants screening positive for suicidal ideation (n=3 vs. n=1, p = 0.396).
Assessing suicidality during the SARS-CoV-2 pandemic: Lessons learned from adaptation and implementation of a telephone-based suicide risk assessment and response protocol in Malawi	Landrum et al. (2023)	Malawi	To assess the feasibility feasibility, development, and implementation of a protocol for assessing suicidality over the telephone among patients who screen positive during a suicide risk assessment	Implementation science trial	Individuals in care for diabetes or hypertension management at participating non-communicable disease clinics who also had elevated depression symptoms	Range: 18-65	Women: n=581 (78.73%) Men: n=157 (21.27%)	738	This study was part of a larger study comparing the success of a basic versus an enhanced implementation package in achieving integration of depression treatment with non-communicable disease treatment at 10 clinics in Malawi. Clinics in the parent study were randomised to basic or enhanced implementation strategy. Patients receiving care at each clinic who met eligibility criteria were invited t…	Adults aged 18 to 65 years who were patients in care for diabetes or hypertension management at a participating NCD clinic and who elevated depressive symptoms	People with history of bipolar or psychotic disorder and/or an emergent self-harm threat.	COVID-19	Content: A telephone-delivered suicide risk assessment (SRA) protocol to assess and reduce suicidal ideation, designed to follow a positive suicide risk assessment. The SRA involves assessment of suicidal ideation, creation of a safety and follow-up plan, and additional follow-up actions depending on the level/type of the participant’s suicidal ideation (i.e., passive vs. active) Duration: depend…	End users	Research assistants on the study team	Content: training on content and implementation of the telephone-based SRA, as well as practice of its implementation in simulated scenarios. A follow-up meeting occurred a week after training to discuss any questions around implementation of the protocol Duration: two 1-hour trainings Mode of delivery: online Provider: Clinical and research study team members	N/S	Remote (telephone-based)	Suicidal ideation (PHQ-9, item 9; n =13; OR through other methods [n=2, not specified])			There was a 100% resolution rate of suicidal ideation among the n=15 participants who screened positive for suicidal ideation and received the SRA intervention. Statistical significance was not reported
Mitigating psychological problems associated with the 2023 wildfires in Alberta and Nova Scotia: Six-week outcomes from the Text4Hope program	Obuobi-Donkor et al. (2024)	Alberta and Novia Scotia, Canada	To examine the severity of low resilience and quality of life, depression, anxiety, Post-Traumatic Stress Disorder, and suicidal thoughts during the 2023 wildfires in Alberta and Nova Scotia, Canada. And to assess the effectiveness of the Text4HopeNS and Text4HopeAB programs in alleviating symptoms of mental health conditions.	Non-randomised experimental (naturalistic controlled trial)	Adult subscribers to Text4Hope messaging service	Range: 18+, with the majority (n=93, 41.2%) between the ages of 51 and 65	Women: n=184 (81.4%) Men: n=38 (16.8%) Other: n=4 (1.8%)	226 (174 in IG, 52 in CG)	The study data were collected through an online survey completed by residents in Alberta and Nova Scotia between 14 May and September 23 2023 using Research Electronic Data Capture.	Subscribers from Alberta and Nova Scotia who completed baseline and six-week surveys and clinical scales.	N/S	Natural disaster (wildfire)	Content: Self-subscription text-based service whereby subscribers receive daily supportive SMS text messages that have been written by mental health professionals using a cognitive behavioural framework Duration: not specified Format: individual Mode of delivery: remote Provider: self-subscription	End users	N/A	N/A	Local context	Remote (text service)	Thoughts of self-harm or death wish (PHQ-9, item 9)			After 6 weeks: Significantly lower (t = 3.85, p < 0.001) mean score of thoughts of self-harm or death wish in IG (M = 0.27 [SD = 0.6]) compared to CG (M = 0.60 [SD = 1.0]). This difference indicated a moderate effect size (Hedge’s g = 0.57)
Emotional intelligence training as a protective factor for mental health during the COVID-19 pandemic	Persich et al. (2021)	USA	To examine whether training in emotional intelligence skills, provided before the pandemic, would serve as a protective factor for sustaining mental health during the COVID-19 crisis.	RCT	Adults from a university setting and surrounding general population	M = 23.5 (SD = 5.59)	Women: n=63 (70.8%) Men: n=26 (29.2%)	89 (52 in IG, 37 in CG)	Participants were recruited from a large university and surrounding metropolitan area in the Southwestern United States. Participants completed a baseline assessment (T1) and were then randomly assigned to take either the IG or CG (placebo awareness training programme). After completing their assigned programme, participants completed a post-programme assessment (T2), and then a 6-month follow-up…	N/S	N/S	COVID-19	Content: Emotional intelligence training programme Duration: self-paced (takes about 9-11 hours to complete) Format: individual Mode of delivery: remote Provider: self-administered	End users	N/A	N/A	Local context	Remote (self-administered online platform)	Suicidal ideation (BDI, item 9)			After six months: Significantly lower mean score of suicidal ideation among the IG (0.08) compared to CG (0.24; F[2, 174] = 3.79, p = 0.024)
Feasibility and initial outcomes of a group-based teletherapy psychiatric day program for adults with serious mental illness: Open, nonrandomized trial in the context of COVID-19	Puspitasari et al. (2021)	USA	To assess the feasibility and initial patient-level outcomes of a psychiatric transitional day program that switched from an in-person group to a video teletherapy group during the COVID-19 pandemic.	Retrospective observational cohort study with a pre-post analysis	Individuals with transdiagnostic mental health conditions who were at risk of psychiatric hospitalisation	Range: 18-73; M = 36.6(SD 13.4)	Women: n=63 (83%) Men: n=10 (13%) Transgender female: n=2 (3%) Transgender male: n=1 (1%)	76	Participants were referred to the programme from the emergency department, inpatient psychiatric hospital units, and outpatient behavioural health services. Included patients were admitted into the program between March and August 2020. Eligibility to enter the program was determined by either an in-person or video teleconferencing pre-programme evaluation delivered by either licensed professiona…	Ages 16-65, transdiagnostic psychiatric conditions (eg, mood disorders, anxiety disorders, psychosis, personality disorders, and substance use); were at risk for psychiatric hospitalisation or rehospitalisation; access to a mobile or computer device to connect to the video teleconferencing software.	Cognitive impairment that prevented participation in the group format, higher symptom severity that necessitated a higher level psychiatric inpatient or residential setting, and not providing consent for data to be used for research purposes	COVID-19	Content: IOP programme with psychotherapy content focused on CBT, DBT, BA therapy, and process-based therapy Duration: three weeks Format: group and individual Mode of delivery: remote Provider: specialist	End users	N/A	N/A	Local context	Remote (telehealth)	Suicide risk (Suicide Status Form [SSF])	Wish to die (SSF)	Wish to live (SSF)	After three weeks: Significant reductions in mean scores of suicide risk (Mpre = 1.53 [SD = 0.82] vs. Mpost = 1.24 [SD = 0.58], p = 0.02), and wish to die (Mpre1.67, Mpost = 0.74, p = 0.01). These reductions indicated small-moderate effect size (Cohen d = 0.41 and 0.52, respectively) Significant increase in mean score of wish to live (Mpre = 6.26, Mpost = 6.95, p < 0.001). This increase indicated…
Feasibility and acceptability of a school-based emotion regulation prevention intervention (READY-Nepal) for secondary school students in post-earthquake Nepal	Ramaiya et al. (2022)	Nepal	To evaluate the feasibility and acceptability of a school-based emotion regulation prevention intervention (READY-Nepal) for adolescents who had a recent exposure to a humanitarian disaster.	Mixed methods	Nepali secondary school students	Range: 13-17	Girls: n=51 (50%) Boys: n=51 (50%)	102 (42 in IG, 60 in CG)	Classrooms were not randomly assigned to IG or CG due to uneven school requirements. Classrooms with limited time available to participate in the intervention were assigned to the waitlist control condition, while those with availability were assigned to the intervention condition.	N/S	N/S	Natural disaster (earthquake)	Content: DBT-informed, emotion-focused skills training programme Duration: four weeks Format: group Mode of delivery: in-person Provider: lay individuals	End users	N/A	N/A	Co-adapted to local context	In-Person	Suicidal ideation (4-item scale with “yes” and “no” response options; assessed by member of research team with prior training in Nepali suicide prevention)	N/A	N/A	After four weeks: Reduction of 23% in prevalence of suicidal ideation among participants in IG (n=13 vs. n=10). No difference was found in prevalence of suicidal ideation in CG from baseline (n=15 vs. n=15). Statistical significance was unable to be determined due to the small base rate of suicidal ideation by condition (IG vs. CG)
Pilot evaluation to assess the effectiveness of youth peer community support via the Kooth online mental wellbeing website	Stevens et al. (2022)	United Kingdom	(1)To assess whether Kooth users showed improvement in their mental health and well-being over a one-month period; (2) to describe how Kooth users make use of, and perceive the benefits of, the community components of Kooth; (3) to explore how use of Kooth appears to influence use of other health services and (4) to consider the economic implications for government representatives making Kooth av…	Mixed methods	Children and young people accessing the Kooth platform for the first time	Range: 13-21	Girls: 79.1% Boys: 12.6% Non-binary: 8.3%	302	New Kooth users coming to the platform for the first time were invited to take part in the data collection proceduers. If they agreed, they were directed to an online survey to assess their baseline mental health, well-being and use of services prior to using Kooth. One month later, participants were emailed a link to an online follow-up survey to repeat the assessments.	Kooth users accessing the platform for the first time during study period. Participants who took part in both surveys were included in the analysis	N/A	COVID-19	Content: Online platform which provides users access to professional counselling, peer support, and wellbeing-related activities Duration: not specified Format: not specified Mode of delivery: remote Provider: self-administered and specialist	End users	N/A	N/A	Local context	Remote (online platform)	Suicidal ideation (SIDAS)	Self-harm (assessed via the question "In the past month have you ever deliberately hurt yourself or done anything that might have harmed you or even killed you?	N/A	After one month: Among the n=133 participants who only used the peer support feature: Significant reduction in mean scores of suicidal ideation (Mpre = 15.1, Mpost = 12.8, p = 0.005) Significant reduction in proportion reporting self-harm (Mpre = 0.4, Mpost = 0.3, p = 0.033) Among the n=151 participants who used both the peer support and professional counselling feature: Significant reduction in …
Trained volunteer-delivered mental health support to those bereaved by Asian tsunami - an evaluation	Vijaykumar & Kumar (2008)	India	To investigate the usefulness of trained volunteer-delivered mental health support for the bereaved persons	Non-randomised experimental study	Non-migrant adults from two different coastal regions (serving as the IG and CG) in India who had lost at least one family member during the 2004 Asian tsunami	M = 38.2 (SD = 14.0)	Women: n=52 (51%) Men: n= 50 (49%)	102 (45 in IG, 57 in CG)	All non-migrant adults (aged 18+) who met inclusion criteria were approached for recruitment	Adults aged 18 who had lost at least one close family member	N/A	Natural disaster (tsunami)	Content: Befriending intervention involving the provision of regular human contact and emotional support, offering availability, unconditional acceptance, total confidentiality, and empathy to the recipient Duration: not specified Format: individual Mode of delivery: in-person Provider: lay individuals	End users	volunteers with at least four years of experience from a local suicide prevention organisation	Content: training on how to provide emotional assistance to bereaved individuals Duration: 8 hours Mode of delivery: not specified Provider: not specified	Local context	In-Person	Suicide attempts (not specified)	N/A	N/A	Over the course of 12 months following delivery of the intervention, significantly fewer individuals in the IG attempted suicide compared to those in the CG (n=0 vs. n=3, p = 0.02)
CASP - An intervention by community volunteers to reduce suicidal behaviour among refugees	Vijayakumar et al. (2017)	India	To assess the feasibility of regular contact and use of safety planning cards by community volunteers in reducing suicidal behaviour among Sri Lankan refugees residing in camps in Tamil Nadu, South India.	Mixed methods	Sri Lankan refugees residing in two distinct refugee camps (serving as the IG and CG) in Southern India	Range: 18+; M (IG) = 41.58 (SD = 15.0); M(CG) = 39.1 (SD = 15.1)	Women: 761 Men: 542	1,303 (639 in IG, 664 in CG)	A household survey was carried out on consenting adults in two refugee camps - one intervention and one control camp randomly selected using lottery method.	Individuals identified to be at high risk of suicide in household survey	N/A	Refugee camp	Content: Regular contact (focused on emotional support) and safety planning Duration: not specified Format: individual Mode of delivery: in-person Provider: lay individuals	End users	Women residing in the refugee camps. Training recipients were selected based on interviews assessing their willingness to deliver the intervention, as well as their ability to empathise and maintain confidentiality	Content: Information on loss and grief, depression, and suicide, as well as training in communication skills and empathetic offering of emotional support. Recipients were also trained in obtaining informed consent and in completing the safety planning cards for intervention participants. Duration: 20 hours Mode of delivery: not specified	Local context (informed by World Health Organisation's Brief Intervention and Contact intervention)	In-Person	Death by suicide (rates per 100,000 population)	Suicide attempt (rates per 100,000 population)	Suicidal ideation (BSSI)	After 15 months: Reduction in rate per 100,000 of suicide attempt (671/100,000 vs. 371/100,000) AND suicide attempt + death by suicide combined (964/100,000 vs. 445/100,000) in IG Significant difference in change of rate per 100,000 of suicide attempt between IG and CG (296/100,000, 95% CI = 6.7 to 587, p = 0.05) Significant difference in change of rate per 100,000 of suicide attempt + death by s…
Impact of a psychiatric consultation program on COVID-19 patients: An experimental study	Won et al. (2022)	South Korea	To evaluate the effectiveness of a new mode of psychiatric intervention designed to address psychological distress resulting from illnesses like COVID-19	Non-randomised experimental study (pre-post without a control group)	Individuals in COVID-19 inpatient ward of a hospital	M = 50.56 (SD = 17.42)	Women: n=20 (62%) Men: n=12 (38%)	32	Patients admitted in the COVID-19 inpatient ward of the Catholic University Hospital, Daegu, between March 10 and April 7, 2020, were enrolled in the study.	N/A	Patients who were unconscious, severely ill, or reluctant to participate.	COVID-19	Content: Psychiatric consultation programme involving education on COVID-19, stress management, and relaxation therapy. For participants who indicated ideation of suicide and/or NSSI, psychiatrists delivered in-person emotional support, assistance in meeting practical needs, and future disposition planning. Duration: not specified Format: individual Mode of delivery: remote/in-person Provider: sp…	End users	N/A	N/A	Local context	Remote (telephone-based) and in-person	Suicide risk (P4 Suicidality Screener)	N/A	N/A	Nonsignificant reductions in mean score of suicide risk following intervention (Mpre = 0.22 [SD = 0.42], Mpost = 0.00 [SD = 0.00], p = 0.083)
